# Supplementary material for: Anterior default mode network and posterior insular connectivity is predictive of depressive symptom reduction following serial ketamine infusion
Source: Psychol Med. 2022 May 17;52(12):2376–86. doi: 10.1017/S0033291722001313 (PMC9527672; doi:10.1017/S0033291722001313)
Supplement: Supplementary file 1 [file S0033291722001313sup.zip]

Archive with 4 entries (4 files):
- S0033291722001313sup004.xlsx
- S0033291722001313sup003.pdf
- S0033291722001313sup002.doc
- S0033291722001313sup001.doc
