# Supplementary material for: Anterior default mode network and posterior insular connectivity is predictive of depressive symptom reduction following serial ketamine infusion
Source: Psychol Med. 2022 May 17;52(12):2376–86. doi: 10.1017/S0033291722001313 (PMC9527672; doi:10.1017/S0033291722001313)
Supplement: Supplementary file 1 [file S0033291722001313sup.zip › S0033291722001313sup004.xlsx]

## Sheet: Sheet1
Thickness and Volume ROIs	Diffusion ROIs	Global Connectivity ROIs
lh_bankssts	Anterior_corona_radiata_L	L_V1
lh_caudalanteriorcingulate	Anterior_corona_radiata_R	L_MST
lh_caudalmiddlefrontal	Anterior_limb_IC_L	L_V6
lh_cuneus	Anterior_limb_IC_R	L_V2
lh_entorhinal	Body_corpus_callosum	L_V3
lh_fusiform	Cerebral_peduncle_L	L_V4
lh_inferiorparietal	Cerebral_peduncle_R	L_V8
lh_inferiortemporal	Cingulum_gyrus_L	L_4
lh_isthmuscingulate	Cingulum_gyrus_R	L_3b
lh_lateraloccipital	Cingulum_hippocampus_L	L_FEF
lh_lateralorbitofrontal	Cingulum_hippocampus_R	L_PEF
lh_lingual	Corticospinal_L	L_55b
lh_medialorbitofrontal	Corticospinal_R	L_V3A
lh_middletemporal	External_capsule_L	L_RSC
lh_parahippocampal	External_capsule_R	L_POS2
lh_paracentral	Fornix_Stria_terminalis_L	L_V7
lh_parsopercularis	Fornix_Stria_terminalis_R	L_IPS1
lh_parsorbitalis	Fornix_columnBody	L_FFC
lh_parstriangularis	Genu_corpus_callosum	L_V3B
lh_pericalcarine	Inferior_cerebellar_peduncle_L	L_LO1
lh_postcentral	Inferior_cerebellar_peduncle_R	L_LO2
lh_posteriorcingulate	Medial_lemniscus_L	L_PIT
lh_precentral	Medial_lemniscus_R	L_MT
lh_precuneus	Middle_cerebellar_peduncle	L_A1
lh_rostralanteriorcingulate	Pontine_crossing_tract_partOfMCP	L_PSL
lh_rostralmiddlefrontal	Posterior_corona_radiata_L	L_SFL
lh_superiorfrontal	Posterior_corona_radiata_R	L_PCV
lh_superiorparietal	Posterior_limb_IC_L	L_STV
lh_superiortemporal	Posterior_limb_IC_R	L_7Pm
lh_supramarginal	Posterior_thalamic_radiation_L	L_7m
lh_frontalpole	Posterior_thalamic_radiation_R	L_POS1
lh_temporalpole	Retrolenticular_IC_L	L_23d
lh_transversetemporal	Retrolenticular_IC_R	L_v23ab
lh_insula	SLF_L	L_d23ab
rh_bankssts	SLF_R	L_31pv
rh_caudalanteriorcingulate	Sagittal_stratum_ILF_IFOF_L	L_5m
rh_caudalmiddlefrontal	Sagittal_stratum_ILF_IFOF_R	L_5mv
rh_cuneus	Splenium_corpus_callosum	L_23c
rh_entorhinal	Superior_cerebellar_peduncle_L	L_5L
rh_fusiform	Superior_cerebellar_peduncle_R	L_24dd
rh_inferiorparietal	Superior_corona_radiata_L	L_24dv
rh_inferiortemporal	Superior_corona_radiata_R	L_7AL
rh_isthmuscingulate	Superior_fronto_occipital_fasciculus_L	L_SCEF
rh_lateraloccipital	Superior_fronto_occipital_fasciculus_R	L_6ma
rh_lateralorbitofrontal	Tapetum_L	L_7Am
rh_lingual	Tapetum_R	L_7PL
rh_medialorbitofrontal	Uncinate_fasciculus_L	L_7PC
rh_middletemporal	Uncinate_fasciculus_R	L_LIPv
rh_parahippocampal		L_VIP
rh_paracentral		L_MIP
rh_parsopercularis		L_1
rh_parsorbitalis		L_2
rh_parstriangularis		L_3a
rh_pericalcarine		L_6d
rh_postcentral		L_6mp
rh_posteriorcingulate		L_6v
rh_precentral		L_p24pr
rh_precuneus		L_33pr
rh_rostralanteriorcingulate		L_a24pr
rh_rostralmiddlefrontal		L_p32pr
rh_superiorfrontal		L_a24
rh_superiorparietal		L_d32
rh_superiortemporal		L_8BM
rh_supramarginal		L_p32
rh_frontalpole		L_10r
rh_temporalpole		L_47m
rh_transversetemporal		L_8Av
rh_insula		L_8Ad
Left_Lateral_Ventricle		L_9m
Left_Cerebellum_White_Matter		L_8BL
Left_Thalamus_Proper		L_9p
Left_Caudate		L_10d
Left_Putamen		L_8C
Left_Pallidum		L_44
Brain_Stem		L_45
Left_Hippocampus		L_47l
Left_Amygdala		L_a47r
Left_Accumbens_area		L_6r
Right_Lateral_Ventricle		L_IFJa
Right_Cerebellum_White_Matter		L_IFJp
Right_Thalamus_Proper		L_IFSp
Right_Caudate		L_IFSa
Right_Putamen		L_p9_46v
Right_Pallidum		L_46
Right_Hippocampus		L_a9_46v
Right_Amygdala		L_9_46d
Right_Accumbens_area		L_9a
CC_Posterior		L_10v
CC_Mid_Posterior		L_a10p
CC_Central		L_10pp
CC_Mid_Anterior		L_11l
CC_Anterior		L_13l
		L_OFC
		L_47s
		L_LIPd
		L_6a
		L_i6_8
		L_s6_8
		L_43
		L_OP4
		L_OP1
		L_OP2_3
		L_52
		L_RI
		L_PFcm
		L_PoI2
		L_TA2
		L_FOP4
		L_MI
		L_Pir
		L_AVI
		L_AAIC
		L_FOP1
		L_FOP3
		L_FOP2
		L_PFt
		L_AIP
		L_EC
		L_PreS
		L_H
		L_ProS
		L_PeEc
		L_STGa
		L_PBelt
		L_A5
		L_PHA1
		L_PHA3
		L_STSda
		L_STSdp
		L_STSvp
		L_TGd
		L_TE1a
		L_TE1p
		L_TE2a
		L_TF
		L_TE2p
		L_PHT
		L_PH
		L_TPOJ1
		L_TPOJ2
		L_TPOJ3
		L_DVT
		L_PGp
		L_IP2
		L_IP1
		L_IP0
		L_PFop
		L_PF
		L_PFm
		L_PGi
		L_PGs
		L_V6A
		L_VMV1
		L_VMV3
		L_PHA2
		L_V4t
		L_FST
		L_V3CD
		L_LO3
		L_VMV2
		L_31pd
		L_31a
		L_VVC
		L_25
		L_s32
		L_pOFC
		L_PoI1
		L_Ig
		L_FOP5
		L_p10p
		L_p47r
		L_TGv
		L_MBelt
		L_LBelt
		L_A4
		L_STSva
		L_TE1m
		L_PI
		L_a32pr
		L_p24
		R_V1
		R_MST
		R_V6
		R_V2
		R_V3
		R_V4
		R_V8
		R_4
		R_3b
		R_FEF
		R_PEF
		R_55b
		R_V3A
		R_RSC
		R_POS2
		R_V7
		R_IPS1
		R_FFC
		R_V3B
		R_LO1
		R_LO2
		R_PIT
		R_MT
		R_A1
		R_PSL
		R_SFL
		R_PCV
		R_STV
		R_7Pm
		R_7m
		R_POS1
		R_23d
		R_v23ab
		R_d23ab
		R_31pv
		R_5m
		R_5mv
		R_23c
		R_5L
		R_24dd
		R_24dv
		R_7AL
		R_SCEF
		R_6ma
		R_7Am
		R_7PL
		R_7PC
		R_LIPv
		R_VIP
		R_MIP
		R_1
		R_2
		R_3a
		R_6d
		R_6mp
		R_6v
		R_p24pr
		R_33pr
		R_a24pr
		R_p32pr
		R_a24
		R_d32
		R_8BM
		R_p32
		R_10r
		R_47m
		R_8Av
		R_8Ad
		R_9m
		R_8BL
		R_9p
		R_10d
		R_8C
		R_44
		R_45
		R_47l
		R_a47r
		R_6r
		R_IFJa
		R_IFJp
		R_IFSp
		R_IFSa
		R_p9_46v
		R_46
		R_a9_46v
		R_9_46d
		R_9a
		R_10v
		R_a10p
		R_10pp
		R_11l
		R_13l
		R_OFC
		R_47s
		R_LIPd
		R_6a
		R_i6_8
		R_s6_8
		R_43
		R_OP4
		R_OP1
		R_OP2_3
		R_52
		R_RI
		R_PFcm
		R_PoI2
		R_TA2
		R_FOP4
		R_MI
		R_Pir
		R_AVI
		R_AAIC
		R_FOP1
		R_FOP3
		R_FOP2
		R_PFt
		R_AIP
		R_EC
		R_PreS
		R_H
		R_ProS
		R_PeEc
		R_STGa
		R_PBelt
		R_A5
		R_PHA1
		R_PHA3
		R_STSda
		R_STSdp
		R_STSvp
		R_TGd
		R_TE1a
		R_TE1p
		R_TE2a
		R_TF
		R_TE2p
		R_PHT
		R_PH
		R_TPOJ1
		R_TPOJ2
		R_TPOJ3
		R_DVT
		R_PGp
		R_IP2
		R_IP1
		R_IP0
		R_PFop
		R_PF
		R_PFm
		R_PGi
		R_PGs
		R_V6A
		R_VMV1
		R_VMV3
		R_PHA2
		R_V4t
		R_FST
		R_V3CD
		R_LO3
		R_VMV2
		R_31pd
		R_31a
		R_VVC
		R_25
		R_s32
		R_pOFC
		R_PoI1
		R_Ig
		R_FOP5
		R_p10p
		R_p47r
		R_TGv
		R_MBelt
		R_LBelt
		R_A4
		R_STSva
		R_TE1m
		R_PI
		R_a32pr
		R_p24
		accumbens_left
		accumbens_right
		amygdala_left
		amygdala_right
		caudate_left
		caudate_right
		cerebellum_left
		cerebellum_right
		diencephalon_left
		diencephalon_right
		hippocampus_left
		hippocampus_right
		pallidum_left
		pallidum_right
		putamen_left
		putamen_right
		thalamus_left
		thalamus_right
		brainStem
		Habennula_L
		Habennula_R
